# Supplementary material for: HAAU-Net: Hybrid Adaptive Attention U-Net Integrated with Context-Aware Morphologically Stable Features for Real-Time MRI Brain Tumor Detection and Segmentation
Source: Tomography. 2026 Mar 25;12(4):44. doi: 10.3390/tomography12040044 (PMC13119650; doi:10.3390/tomography12040044)
Supplement: Supplementary file 1 [file tomography-12-00044-s001.zip]

Archive with 1 entries (1 files):
- tomography-4132796-supplementary.pdf
